# Supplementary material for: Gottschelia (Gottscheliaceae, Marchantiophyta) in Indochina
Source: Plants (Basel). 2024 Aug 8;13(16):2198. doi: 10.3390/plants13162198 (PMC11359468; doi:10.3390/plants13162198)
Supplement: Supplementary file 1 [file plants-13-02198-s001.zip]

Archive with 1 entries (1 files):
- plants-3117227-supplementary.xlsx
