# Supplementary material for: Gottschelia (Gottscheliaceae, Marchantiophyta) in Indochina
Source: Plants (Basel). 2024 Aug 8;13(16):2198. doi: 10.3390/plants13162198 (PMC11359468; doi:10.3390/plants13162198)
Supplement: Supplementary file 1 [file plants-13-02198-s001.zip › plants-3117227-supplementary.xlsx]

## Sheet: Article information
SUPPLEMENTARY MATERIAL 1
Table S1. Bioclimatic data obtained for Gottschelia specimens collected in Vietnam
Plants-Basel
Gottschelia (Gottscheliaceae, Marchantophyta) in Indochina
Vadim A. Bakalin, Anna A. Vilnet, Ksenia G. Klimova, Van Sinh Nguyen and Seung Se Choi

## Sheet: Table S1
Table S1. Bioclimatic data obtained for Gottschelia specimens collected in Vietnam
Field ID	Latitude	Longitude	Elevation	BIO1	BIO2	BIO3	BIO4	BIO5	BIO6	BIO7	BIO8	BIO9	BIO10	BIO11	BIO12	BIO13	BIO14	BIO15	BIO16	BIO17	BIO18	BIO19
V-87-3-23	19.2264	104.117	1826	16.9583	8.43333	49.3177	314.157	23.7	6.6	17.1	19.6167	12.95	20.0167	12.5333	1277	258	6	94.6452	742	24	671	31
V-88-6-23	19.2283	104.114	1871	16.125	8.51667	50.3945	304.567	22.7	5.8	16.9	18.6833	12.2167	19.0667	11.8333	1294	267	5	94.6907	750	21	687	29
V-90-1-23	19.2295	104.107	1838	15.8792	8.575	50.7396	302.125	22.4	5.5	16.9	18.4	11.9833	18.7833	11.6167	1296	270	4	95.0408	752	18	691	27
V-100-3-23	19.231	104.113	1779	16.125	8.51667	50.3945	304.567	22.7	5.8	16.9	18.6833	12.2167	19.0667	11.8333	1294	267	5	94.6907	750	21	687	29
BIO1 = Annual Mean Temperature
BIO2 = Mean Diurnal Range (Mean of monthly (max temp - min temp))
BIO3 = Isothermality (BIO2/BIO7) (×100)
BIO4 = Temperature Seasonality (standard deviation ×100)
BIO5 = Max Temperature of Warmest Month
BIO6 = Min Temperature of Coldest Month
BIO7 = Temperature Annual Range (BIO5-BIO6)
BIO8 = Mean Temperature of Wettest Quarter
BIO9 = Mean Temperature of Driest Quarter
BIO10 = Mean Temperature of Warmest Quarter
BIO11 = Mean Temperature of Coldest Quarter
BIO12 = Annual Precipitation
BIO13 = Precipitation of Wettest Month
BIO14 = Precipitation of Driest Month
BIO15 = Precipitation Seasonality (Coefficient of Variation)
BIO16 = Precipitation of Wettest Quarter
BIO17 = Precipitation of Driest Quarter
BIO18 = Precipitation of Warmest Quarter
BIO19 = Precipitation of Coldest Quarter
